# Supplementary material for: Assessment of Heavy Metal Contamination, Distribution, and Source Identification in Surface Sediments from the Mid–Upper Reaches of the Yellow River
Source: Toxics. 2025 Feb 23;13(3):150. doi: 10.3390/toxics13030150 (PMC11945980; doi:10.3390/toxics13030150)
Supplement: Supplementary file 1 [file toxics-13-00150-s001.zip]

Archive with 1 entries (1 files):
- toxics-3464628-supplementary.pdf
